# Supplementary material for: A Preliminary Insight into Under-Researched Plants from the Asteraceae Family in the Balkan Peninsula: Bioactive Compound Diversity and Antioxidant Potential
Source: Plants (Basel). 2025 Sep 18;14(18):2904. doi: 10.3390/plants14182904 (PMC12473203; doi:10.3390/plants14182904)
Supplement: Supplementary file 1 [file plants-14-02904-s001.zip]

Archive with 1 entries (1 files):
- plants-3834010-supplementary.pdf
